# Supplementary material for: Poly[[tris­(μ3-2-oxidopyridinium-3-carboxyl­ato)manganese(II)sodium(I)] monohydrate]
Source: Acta Crystallogr Sect E Struct Rep Online. 2010 Jan 30;66(Pt 2):m213–4. doi: 10.1107/S1600536810002953 (PMC2979764; doi:10.1107/S1600536810002953)
Supplement: Supplementary file 1 [file e-66-0m213-sup1.cif]

##############################################################################
###                                                                        ###
###        Electronic paper (Acta Crystallographica Section E)             ###
###                                                                        ###
##############################################################################
#                                                                            #
# This CIF contains the data in a paper accepted for publication in Acta     #
# Crystallographica Section E. It conforms to the requirements of Notes      #
# for Authors for Section E, and has been peer reviewed under the auspices   #
# of the IUCr Commission on Journals.                                        #
#                                                                            #
# Full details of the Crystallographic Information File format               #
# are given in the paper "The Crystallographic Information File (CIF):       #
# a New Standard Archive File for Crystallography" by S. R. Hall, F. H.      #
# Allen and I. D. Brown [Acta Cryst. (1991), A47, 655-685].                  #
#                                                                            #
# The current version of the core CIF dictionary is obtainable from          #
# ftp://ftp.iucr.org/pub/cif_core.dic. The current version number is 2.4.    #
#                                                                            #
# Software is freely available for graphical display of the structure(s) in  #
# this CIF.  For information consult the CIF home page http://www.iucr.org/  #
# cif/home.html                                                              #
#                                                                            #
# This file may be used for bona fide research purposes within the           #
# scientific community so long as proper attribution is given to the journal # 
# article from which it was obtained.                                        #
#                                                                            #
##############################################################################
                                             
data_I
_audit_creation_method     SHELXL-97
_chemical_name_systematic
;
Poly[[tris(\m~3~-2-oxidopyridinium-3-carboxylato)manganese(II)sodium(I)]
monohydrate]
;
_chemical_name_common     ?
_chemical_formula_moiety     'Na +, C18 H12 Mn1 N3 O9 -, H2 O'
_chemical_formula_sum     'C18 H14 Mn N3 Na O10'
_chemical_formula_iupac     '[Mn Na (C6 H4 N O3)3], H2 O'
_chemical_formula_weight     510.25
_chemical_melting_point     ?
_symmetry_cell_setting     trigonal
_symmetry_space_group_name_H-M     'R 3 c'
_symmetry_space_group_name_Hall     'R 3 -2"c'
loop_
    _symmetry_equiv_pos_as_xyz
    'x, y, z'
    '-y, x-y, z'
    '-x+y, -x, z'
    '-x+y, y, z+1/2'
    'x, x-y, z+1/2'
    '-y, -x, z+1/2'
    'x+2/3, y+1/3, z+1/3'
    '-y+2/3, x-y+1/3, z+1/3'
    '-x+y+2/3, -x+1/3, z+1/3'
    '-x+y+2/3, y+1/3, z+5/6'
    'x+2/3, x-y+1/3, z+5/6'
    '-y+2/3, -x+1/3, z+5/6'
    'x+1/3, y+2/3, z+2/3'
    '-y+1/3, x-y+2/3, z+2/3'
    '-x+y+1/3, -x+2/3, z+2/3'
    '-x+y+1/3, y+2/3, z+7/6'
    'x+1/3, x-y+2/3, z+7/6'
    '-y+1/3, -x+2/3, z+7/6'
_cell_length_a     10.1478(18)
_cell_length_b     10.1478
_cell_length_c     37.420(13)
_cell_angle_alpha     90.00
_cell_angle_beta     90.00
_cell_angle_gamma     120.00
_cell_volume     3337.1(15)
_cell_formula_units_Z     6
_cell_measurement_reflns_used     1286
_cell_measurement_theta_min     2.6
_cell_measurement_theta_max     25.0
_cell_measurement_temperature     294(2)
_exptl_crystal_description     prism
_exptl_crystal_colour     brown
_exptl_crystal_size_max     0.33
_exptl_crystal_size_mid     0.28
_exptl_crystal_size_min     0.26
_exptl_crystal_density_diffrn     1.523
_exptl_crystal_density_meas     ?
_exptl_crystal_density_method     'not measured'
_exptl_crystal_F_000     1554
_exptl_absorpt_coefficient_mu     0.672
_exptl_absorpt_correction_type     multi-scan
_exptl_absorpt_process_details     '(ABSCOR; Higashi, 1995)'
_exptl_absorpt_correction_T_min     0.822
_exptl_absorpt_correction_T_max     0.840
_exptl_special_details
;
;
_diffrn_ambient_temperature     294(2)
_diffrn_radiation_type     MoK\a
_diffrn_radiation_wavelength     0.71073
_diffrn_radiation_source     'fine-focus sealed tube'
_diffrn_radiation_monochromator     graphite
_diffrn_measurement_device_type     'Rigaku R-AXIS RAPID IP'
_diffrn_measurement_method     '\w scan'
_diffrn_detector_area_resol_mean     10.00
_diffrn_reflns_number     6825
_diffrn_reflns_av_R_equivalents     0.0265
_diffrn_reflns_av_sigmaI/netI     0.0252
_diffrn_reflns_theta_min     2.56
_diffrn_reflns_theta_max     25.20
_diffrn_reflns_theta_full     25.20
_diffrn_measured_fraction_theta_max     0.985
_diffrn_measured_fraction_theta_full     0.985
_diffrn_reflns_limit_h_min     -11
_diffrn_reflns_limit_h_max     11
_diffrn_reflns_limit_k_min     -11
_diffrn_reflns_limit_k_max     11
_diffrn_reflns_limit_l_min     -44
_diffrn_reflns_limit_l_max     44
_diffrn_standards_number     0
_diffrn_standards_interval_count     0
_diffrn_standards_interval_time     0
_diffrn_standards_decay_%     ?
_refine_special_details
;
Refinement of <i>F</i>^2^ against ALL reflections. The weighted <i>R</i>-factor
wR and goodness of fit <i>S</i> are based on <i>F</i>^2^, conventional
<i>R</i>-factors <i>R</i> are based on <i>F</i>, with <i>F</i> set to zero for
negative <i>F</i>^2^. The threshold expression of <i>F</i>^2^ >
\s(<i>F</i>^2^) is used only for calculating <i>R</i>-factors(gt) etc. and is
not relevant to the choice of reflections for refinement. <i>R</i>-factors
based on <i>F</i>^2^ are statistically about twice as large as those based on
<i>F</i>, and <i>R</i>- factors based on ALL data will be even larger.
;
_reflns_number_total     1315
_reflns_number_gt     1236
_reflns_threshold_expression     I>2\s(I)
_refine_ls_structure_factor_coef     Fsqd
_refine_ls_matrix_type     full
_refine_ls_R_factor_all     0.0342
_refine_ls_R_factor_gt     0.0326
_refine_ls_wR_factor_gt     0.0982
_refine_ls_wR_factor_ref     0.0994
_refine_ls_goodness_of_fit_ref     1.158
_refine_ls_restrained_S_all     1.157
_refine_ls_number_reflns     1315
_refine_ls_number_parameters     103
_refine_ls_number_restraints     1
_refine_ls_hydrogen_treatment     constr
_refine_ls_weighting_scheme     calc
_refine_ls_weighting_details
         'calc w=1/[\s^2^(Fo^2^)+(0.0683P)^2^+0.0175P] where P=(Fo^2^+2Fc^2^)/3'
_atom_sites_solution_hydrogens     geom
_atom_sites_solution_primary     direct
_atom_sites_solution_secondary     difmap
_refine_ls_shift/su_max     0.001
_refine_ls_shift/su_mean     0.001
_refine_diff_density_max     0.352
_refine_diff_density_min     -0.488
_refine_ls_extinction_method     none
_refine_ls_extinction_coef     ?
_refine_ls_abs_structure_details     'Flack (1983), 649 Friedel pairs'
_refine_ls_abs_structure_Flack     -0.01(3)
loop_
    _atom_type_symbol
    _atom_type_description
    _atom_type_scat_dispersion_real
    _atom_type_scat_dispersion_imag
    _atom_type_scat_source
    'C' 'C' 0.0033 0.0016
                         'International Tables Vol C Tables 4.2.6.8 and 6.1.1.4'
    'H' 'H' 0.0000 0.0000
                         'International Tables Vol C Tables 4.2.6.8 and 6.1.1.4'
    'N' 'N' 0.0061 0.0033
                         'International Tables Vol C Tables 4.2.6.8 and 6.1.1.4'
    'O' 'O' 0.0106 0.0060
                         'International Tables Vol C Tables 4.2.6.8 and 6.1.1.4'
    'Mn' 'Mn' 0.3368 0.7283
                         'International Tables Vol C Tables 4.2.6.8 and 6.1.1.4'
    'Na' 'Na' 0.0362 0.0249
                         'International Tables Vol C Tables 4.2.6.8 and 6.1.1.4'
_computing_data_collection     'PROCESS-AUTO (Rigaku, 1998)'
_computing_cell_refinement     'PROCESS-AUTO (Rigaku, 1998)'
_computing_data_reduction     'CrystalStructure (Rigaku/MSC, 2002)'
_computing_structure_solution     'SIR92 (Altomare <i>et al.</i>,  1993)'
_computing_structure_refinement     'SHELXL97 (Sheldrick, 2008)'
_computing_molecular_graphics     'ORTEP-3 (Farrugia, 1997)'
_computing_publication_material     'WinGX (Farrugia, 1999)'
loop_
    _atom_site_type_symbol
    _atom_site_label
    _atom_site_fract_x
    _atom_site_fract_y
    _atom_site_fract_z
    _atom_site_U_iso_or_equiv
    _atom_site_adp_type
    _atom_site_calc_flag
    _atom_site_refinement_flags
    _atom_site_occupancy
    _atom_site_disorder_assembly
    _atom_site_disorder_group
    Mn Mn 0.6667 0.3333 0.87519(2) 0.0258(2) Uani d S 1 . .
    Na Na1 0.6667 0.3333 0.96375(5) 0.0283(5) Uani d S 1 . .
    N N1 0.7336(3) 0.0138(3) 0.93953(7) 0.0401(6) Uani d . 1 . .
    H H1N 0.7655 0.0750 0.9589 0.048 Uiso d R 1 . .
    O O1 0.4925(3) -0.1044(3) 0.82611(6) 0.0464(6) Uani d . 1 . .
    O O2 0.5735(3) 0.1281(3) 0.84538(6) 0.0377(6) Uani d . 1 . .
    O O3 0.6999(3) 0.1941(3) 0.91404(6) 0.0425(6) Uani d . 1 . .
    C C1 0.5566(3) -0.0028(3) 0.84910(7) 0.0292(6) Uani d . 1 . .
    C C2 0.6173(3) -0.0412(3) 0.88206(8) 0.0321(6) Uani d . 1 . .
    C C3 0.6828(3) 0.0635(3) 0.91133(8) 0.0293(6) Uani d . 1 . .
    C C4 0.7283(6) -0.1207(4) 0.94099(12) 0.0596(12) Uani d . 1 . .
    H H4 0.7664 -0.1454 0.9609 0.072 Uiso calc R 1 . .
    C C5 0.6677(6) -0.2210(4) 0.91359(12) 0.0689(13) Uani d . 1 . .
    H H5 0.6651 -0.3139 0.9141 0.083 Uiso calc R 1 . .
    C C6 0.6092(6) -0.1799(4) 0.88440(12) 0.0581(12) Uani d . 1 . .
    H H6 0.5631 -0.2494 0.8659 0.070 Uiso calc R 1 . .
    O O1W 0.6667 0.3333 0.6735(14) 0.26(3) Uani d SP 0.50 . .
    H H1W 0.5895 0.3288 0.6601 0.310 Uiso d PR 0.6667 . .
    O O2W 0.6667 0.3333 0.6459(14) 0.30(3) Uani d SP 0.50 . .
loop_
    _atom_site_aniso_label
    _atom_site_aniso_U_11
    _atom_site_aniso_U_22
    _atom_site_aniso_U_33
    _atom_site_aniso_U_12
    _atom_site_aniso_U_13
    _atom_site_aniso_U_23
    Mn 0.0289(3) 0.0289(3) 0.0195(4) 0.01446(13) 0.000 0.000
    Na1 0.0312(7) 0.0312(7) 0.0225(11) 0.0156(4) 0.000 0.000
    N1 0.0555(16) 0.0401(14) 0.0283(13) 0.0266(13) -0.0171(12) -0.0075(10)
    O1 0.0624(15) 0.0393(12) 0.0297(12) 0.0195(12) -0.0221(12) -0.0113(10)
    O2 0.0536(14) 0.0337(13) 0.0250(11) 0.0213(9) -0.0148(10) -0.0030(10)
    O3 0.0703(17) 0.0398(13) 0.0283(12) 0.0358(13) -0.0199(12) -0.0107(11)
    C1 0.0288(14) 0.0302(16) 0.0235(13) 0.0110(12) -0.0031(12) -0.0034(12)
    C2 0.0360(14) 0.0296(14) 0.0269(15) 0.0135(13) -0.0089(12) -0.0046(12)
    C3 0.0348(15) 0.0314(15) 0.0238(13) 0.0180(13) -0.0069(11) -0.0005(11)
    C4 0.094(3) 0.050(2) 0.044(2) 0.043(2) -0.031(2) -0.0023(17)
    C5 0.113(4) 0.042(2) 0.063(2) 0.047(3) -0.041(2) -0.011(2)
    C6 0.091(3) 0.0422(19) 0.048(2) 0.038(2) -0.034(2) -0.0189(17)
    O1W 0.31(4) 0.31(4) 0.16(4) 0.15(2) 0.000 0.000
    O2W 0.34(5) 0.34(5) 0.23(6) 0.17(2) 0.000 0.000
_geom_special_details
;
All esds (except the esd in the dihedral angle between two l.s. planes) are
estimated using the full covariance matrix. The cell esds are taken into
account individually in the estimation of esds in distances, angles and
torsion angles; correlations between esds in cell parameters are only used
when they are defined by crystal symmetry. An approximate (isotropic)
treatment of cell esds is used for estimating esds involving l.s. planes.
;
loop_
    _geom_bond_atom_site_label_1
    _geom_bond_atom_site_label_2
    _geom_bond_site_symmetry_2
    _geom_bond_distance
    _geom_bond_publ_flag
    Mn O2 . 2.123(3) y
    Mn O2 2_655 2.123(3) ?
    Mn O2 3_665 2.123(3) ?
    Mn O3 . 2.168(2) y
    Mn O3 2_655 2.168(2) ?
    Mn O3 3_665 2.168(2) ?
    Mn Na1 . 3.314(2) ?
    Na1 O1 16_654 2.331(2) y
    Na1 O1 18_554 2.331(3) ?
    Na1 O1 17_544 2.331(2) ?
    Na1 O3 . 2.459(3) y
    Na1 O3 2_655 2.459(3) ?
    Na1 O3 3_665 2.459(3) ?
    N1 C4 . 1.339(5) ?
    N1 C3 . 1.376(4) ?
    N1 H1N . 0.9033 ?
    O1 C1 . 1.247(4) ?
    O2 C1 . 1.260(4) ?
    O3 C3 . 1.251(4) ?
    C1 C2 . 1.514(4) ?
    C2 C6 . 1.370(4) ?
    C2 C3 . 1.437(4) ?
    C4 C5 . 1.356(6) ?
    C4 H4 . 0.9300 ?
    C5 C6 . 1.403(6) ?
    C5 H5 . 0.9300 ?
    C6 H6 . 0.9300 ?
    O1W H1W . 0.9106 ?
    O2W H1W . 0.9294 ?
loop_
    _geom_angle_atom_site_label_1
    _geom_angle_atom_site_label_2
    _geom_angle_atom_site_label_3
    _geom_angle_site_symmetry_1
    _geom_angle_site_symmetry_3
    _geom_angle
    _geom_angle_publ_flag
    O2 Mn O2 . 2_655 94.91(9) ?
    O2 Mn O2 . 3_665 94.91(9) ?
    O2 Mn O2 2_655 3_665 94.91(9) ?
    O2 Mn O3 . . 81.45(8) ?
    O2 Mn O3 2_655 . 105.70(10) ?
    O2 Mn O3 3_665 . 159.28(9) ?
    O2 Mn O3 . 2_655 159.28(9) ?
    O2 Mn O3 2_655 2_655 81.45(8) ?
    O2 Mn O3 3_665 2_655 105.70(10) ?
    O3 Mn O3 . 2_655 79.96(10) ?
    O2 Mn O3 . 3_665 105.70(11) ?
    O2 Mn O3 2_655 3_665 159.28(9) ?
    O2 Mn O3 3_665 3_665 81.45(8) ?
    O3 Mn O3 . 3_665 79.96(10) ?
    O3 Mn O3 2_655 3_665 79.96(10) ?
    O2 Mn Na1 . . 121.71(7) ?
    O2 Mn Na1 2_655 . 121.71(7) ?
    O2 Mn Na1 3_665 . 121.71(7) ?
    O3 Mn Na1 . . 47.89(6) ?
    O3 Mn Na1 2_655 . 47.89(7) ?
    O3 Mn Na1 3_665 . 47.89(6) ?
    O1 Na1 O1 16_654 18_554 100.04(10) ?
    O1 Na1 O1 16_654 17_544 100.04(10) ?
    O1 Na1 O1 18_554 17_544 100.04(10) ?
    O1 Na1 O3 16_654 . 149.83(11) ?
    O1 Na1 O3 18_554 . 109.27(10) ?
    O1 Na1 O3 17_544 . 82.12(8) ?
    O1 Na1 O3 16_654 2_655 82.12(8) ?
    O1 Na1 O3 18_554 2_655 149.83(11) ?
    O1 Na1 O3 17_544 2_655 109.27(10) ?
    O3 Na1 O3 . 2_655 69.00(10) ?
    O1 Na1 O3 16_654 3_665 109.27(10) ?
    O1 Na1 O3 18_554 3_665 82.12(8) ?
    O1 Na1 O3 17_544 3_665 149.83(11) ?
    O3 Na1 O3 . 3_665 69.00(10) ?
    O3 Na1 O3 2_655 3_665 69.00(10) ?
    O1 Na1 Mn 16_654 . 117.77(8) ?
    O1 Na1 Mn 18_554 . 117.77(8) ?
    O1 Na1 Mn 17_544 . 117.77(8) ?
    O3 Na1 Mn . . 40.85(6) ?
    O3 Na1 Mn 2_655 . 40.85(6) ?
    O3 Na1 Mn 3_665 . 40.85(6) ?
    C4 N1 C3 . . 125.0(3) ?
    C4 N1 H1N . . 119.0 ?
    C3 N1 H1N . . 115.8 ?
    C1 O1 Na1 . 10_544 163.8(2) ?
    C1 O2 Mn . . 137.3(2) ?
    C3 O3 Mn . . 130.64(19) ?
    C3 O3 Na1 . . 133.1(2) ?
    Mn O3 Na1 . . 91.26(9) ?
    O1 C1 O2 . . 122.4(3) ?
    O1 C1 C2 . . 117.4(3) ?
    O2 C1 C2 . . 120.3(3) ?
    C6 C2 C3 . . 118.6(3) ?
    C6 C2 C1 . . 119.5(3) ?
    C3 C2 C1 . . 121.8(2) ?
    O3 C3 N1 . . 116.6(3) ?
    O3 C3 C2 . . 127.8(3) ?
    N1 C3 C2 . . 115.6(2) ?
    N1 C4 C5 . . 120.4(4) ?
    N1 C4 H4 . . 119.8 ?
    C5 C4 H4 . . 119.8 ?
    C4 C5 C6 . . 117.8(3) ?
    C4 C5 H5 . . 121.1 ?
    C6 C5 H5 . . 121.1 ?
    C2 C6 C5 . . 122.5(4) ?
    C2 C6 H6 . . 118.7 ?
    C5 C6 H6 . . 118.7 ?
loop_
    _geom_hbond_atom_site_label_D
    _geom_hbond_atom_site_label_H
    _geom_hbond_atom_site_label_A
    _geom_hbond_site_symmetry_A
    _geom_hbond_distance_DH
    _geom_hbond_distance_HA
    _geom_hbond_distance_DA
    _geom_hbond_angle_DHA
    _geom_hbond_publ_flag
    N1 H1N O1 17_544 0.90 2.12 2.983(4) 161 y
    N1 H1N O2 17_544 0.90 2.37 3.113(4) 140 y
data_global
_journal_date_recd_electronic     2010-01-21
_journal_date_accepted     2010-01-24
_journal_name_full     'Acta Crystallographica, Section E'
_journal_year     2010
_journal_volume     66
_journal_issue      2
_journal_page_first     m213
_journal_page_last     m214
_journal_paper_category     QM
_journal_coeditor_code     NG2724
_publ_contact_author_name     'Prof. Duan-Jun Xu'
_publ_contact_author_address
;
Department of Chemistry
Zhejiang University
Hangzhou, 310027
People's Republic of China
;
_publ_contact_author_email     xudj@mail.hz.zj.cn
_publ_section_title
;
Poly[[tris(\m~3~-2-oxidopyridinium-3-carboxylato)manganese(II)sodium(I)]
monohydrate]
;
loop_
    _publ_author_name
    _publ_author_address
    'Bing-Yu Zhang'
;
Department of Chemistry
Zhejiang University
Hangzhou 310027
People's Republic of China
;
    'Jing-Jing Nie'
;
Department of Chemistry
Zhejiang University
Hangzhou 310027
People's Republic of China
;
    'Duan-Jun Xu'
;
Department of Chemistry
Zhejiang University
Hangzhou 310027
People's Republic of China
;
_publ_section_synopsis     .
