# Supplementary material for: Poly[[tris­(μ3-2-oxidopyridinium-3-carboxyl­ato)manganese(II)sodium(I)] monohydrate]
Source: Acta Crystallogr Sect E Struct Rep Online. 2010 Jan 30;66(Pt 2):m213–4. doi: 10.1107/S1600536810002953 (PMC2979764; doi:10.1107/S1600536810002953)
Supplement: Supplementary file 2 [file e-66-0m213-Isup2.hkl]

#
# h,k,l, Fc-squared, Fo-squared, sigma(Fo-squared) and status flag
#
data_I
_shelx_title ' P in R3c'
_shelx_refln_list_code          4
_shelx_F_calc_maximum      502.83
_exptl_crystal_F_000      1554.00
_reflns_d_resolution_high  0.8346
 
loop_
 _symmetry_equiv_pos_as_xyz
 'x, y, z'
 '-y, x-y, z'
 '-x+y, -x, z'
 '-x+y, y, z+1/2'
 'x, x-y, z+1/2'
 '-y, -x, z+1/2'
 'x+2/3, y+1/3, z+1/3'
 '-y+2/3, x-y+1/3, z+1/3'
 '-x+y+2/3, -x+1/3, z+1/3'
 '-x+y+2/3, y+1/3, z+5/6'
 'x+2/3, x-y+1/3, z+5/6'
 '-y+2/3, -x+1/3, z+5/6'
 'x+1/3, y+2/3, z+2/3'
 '-y+1/3, x-y+2/3, z+2/3'
 '-x+y+1/3, -x+2/3, z+2/3'
 '-x+y+1/3, y+2/3, z+7/6'
 'x+1/3, x-y+2/3, z+7/6'
 '-y+1/3, -x+2/3, z+7/6'
 
_cell_length_a    10.1478
_cell_length_b    10.1478
_cell_length_c    37.4197
_cell_angle_alpha  90.000
_cell_angle_beta   90.000
_cell_angle_gamma 120.000
 
_shelx_F_squared_multiplier     1.000
 
loop_
 _refln_index_h
 _refln_index_k
 _refln_index_l
 _refln_F_squared_calc
 _refln_F_squared_meas
 _refln_F_squared_sigma
 _refln_observed_status
  -1   1 -44     1983.62     2011.74    108.46 o
  -1   3 -43      353.65      286.89     71.04 o
   0   0 -42     6005.09     6465.97    341.95 o
  -1   2 -42     1498.46     1378.26     65.24 o
  -3   3 -42      623.54      581.50    112.96 o
   0   3 -42      364.41      446.89     79.14 o
  -2   4 -42     2128.65     2250.39    144.95 o
  -2   3 -41      558.44      630.51     52.29 o
  -1   4 -41      395.39      488.31     70.85 o
   0   1 -40     2657.41     2360.23    110.04 o
  -2   2 -40      695.70      771.89     70.00 o
  -1   3 -40      810.90      790.55     64.81 o
  -3   4 -40     1246.67     1388.82     81.86 o
   0   4 -40      314.35      333.68     70.63 o
  -2   5 -40     1129.22     1277.55    273.25 o
  -1   2 -39      468.90      441.72     39.16 o
  -2   4 -39      162.25      124.42     34.27 o
  -4   5 -39      407.73      448.41     53.53 o
  -1   5 -39      771.96      945.53     73.38 o
  -1   1 -38      981.27      844.34     68.48 o
   0   2 -38      664.95      593.55     59.47 o
  -2   3 -38     4101.62     3996.04    104.65 o
  -4   4 -38     2120.38     2041.40    176.02 o
  -1   4 -38      528.36      563.37     57.08 o
  -3   5 -38     1444.53     1341.79     80.09 o
   0   5 -38      581.18      693.10     92.65 o
  -5   6 -38      290.90      202.21     82.67 o
  -2   6 -38      880.59      927.90    149.84 o
  -1   3 -37      344.68      309.05     36.65 o
  -3   4 -37       83.62      100.24     26.89 o
  -2   5 -37       97.66       96.42     31.51 o
  -4   6 -37       63.08       34.59     30.82 o
  -1   6 -37      173.44      121.89     75.62 o
   0   0 -36    20246.06    19643.79    761.39 o
  -1   2 -36     3369.30     3382.85     90.23 o
  -3   3 -36     8717.76     8172.50    231.15 o
   0   3 -36      129.82      105.12    121.54 o
  -2   4 -36     3001.60     3241.49    115.25 o
  -4   5 -36     2288.98     2377.93     99.27 o
  -1   5 -36     1672.22     1564.12     85.33 o
  -6   6 -36      123.74      192.58     85.02 o
  -3   6 -36     2205.73     2213.59    102.37 o
  -5   7 -36     1214.45     1011.75    150.78 o
  -2   3 -35      296.46      314.56     32.79 o
  -1   4 -35      801.37      734.57     58.61 o
  -3   5 -35      229.02      164.99     35.78 o
  -5   6 -35      119.93       65.52     47.02 o
  -2   6 -35       31.76       49.52     27.71 o
  -4   7 -35       15.76       12.58     35.71 o
   0   1 -34    10307.71    10127.23    255.14 o
  -2   2 -34     2962.93     2770.20    113.83 o
  -1   3 -34     3666.26     3648.84     92.03 o
  -3   4 -34     5372.75     5392.06    132.74 o
   0   4 -34      493.07      470.64     69.89 o
  -5   5 -34     2003.33     2080.33    185.06 o
  -2   5 -34     4977.83     4996.43    159.29 o
  -4   6 -34     4452.12     4182.02    160.26 o
  -1   6 -34     2648.36     2632.40    109.21 o
  -6   7 -34      719.09      641.48     88.54 o
  -3   7 -34     3438.11     3358.28    147.05 o
  -1   2 -33     4381.41     4531.01    103.59 o
  -2   4 -33      417.20      379.23     37.87 o
  -4   5 -33      921.37      876.35     59.84 o
  -1   5 -33      399.45      369.99     45.28 o
  -3   6 -33       33.90       58.95     33.62 o
  -5   7 -33      251.79      254.14     49.67 o
  -2   7 -33      129.67      121.63     39.08 o
  -4   8 -33       54.82       54.93     39.38 o
  -1   1 -32     6688.90     6411.80    181.14 o
   0   2 -32     8525.21     8249.62    217.03 o
  -2   3 -32     1809.03     1813.49     60.78 o
  -4   4 -32     1916.73     2172.92     96.12 o
  -1   4 -32     4143.60     4173.41    125.29 o
  -3   5 -32     5531.59     5378.10    171.96 o
   0   5 -32      857.48      887.63     90.17 o
  -5   6 -32     3000.44     3157.10    135.12 o
  -2   6 -32     4212.08     3944.84    153.05 o
  -7   7 -32     1286.20     1417.10    165.81 o
  -4   7 -32     3404.61     3214.73    137.03 o
  -1   7 -32      909.25      961.55     85.45 o
  -6   8 -32      465.13      474.66     79.58 o
  -3   8 -32     1597.94     1566.19    115.96 o
  -1   3 -31     3098.14     3112.64     80.77 o
  -3   4 -31       29.15        3.97     14.10 o
  -2   5 -31      211.26      197.08     40.47 o
  -4   6 -31      731.39      740.19     67.82 o
  -1   6 -31      605.89      594.21     65.65 o
  -6   7 -31       80.25      101.51     48.82 o
  -3   7 -31      179.08      121.94     39.35 o
  -5   8 -31       15.37        8.44     31.93 o
  -2   8 -31      188.84      216.60     52.05 o
   0   0 -30    32851.11    32507.62   1137.86 o
  -1   2 -30     2632.11     2570.52     69.15 o
  -3   3 -30     1547.48     1391.90     73.92 o
   0   3 -30     9659.57     9025.91    226.68 o
  -2   4 -30     1259.95     1194.70     55.20 o
  -4   5 -30     1380.42     1372.83     84.45 o
  -1   5 -30     1537.36     1523.32     88.28 o
  -6   6 -30     4054.97     3653.60    248.94 o
  -3   6 -30     2517.76     2462.54    111.79 o
   0   6 -30      206.97      186.71     81.96 o
  -5   7 -30      687.28      788.77     71.47 o
  -2   7 -30     2139.02     2268.57    115.90 o
  -7   8 -30      662.21      738.61    129.87 o
  -4   8 -30     2564.93     2434.31    120.05 o
  -1   8 -30     1237.01     1197.28    158.53 o
  -2   3 -29       23.69       48.56     15.36 o
  -1   4 -29     1493.93     1493.46     69.64 o
  -3   5 -29      384.38      374.62     39.32 o
  -5   6 -29      374.84      339.97     50.42 o
  -2   6 -29      492.97      402.89     54.37 o
  -4   7 -29       67.23      139.94     38.26 o
  -1   7 -29      732.40      715.12     73.28 o
  -6   8 -29       17.27        5.79     32.53 o
  -3   8 -29      465.52      420.26     60.55 o
  -5   9 -29      127.96       66.65     41.31 o
   0   1 -28    13543.15    12859.46    296.52 o
  -2   2 -28      817.51      734.64     52.84 o
  -1   3 -28     1870.77     1886.75     56.41 o
  -3   4 -28     1695.68     1704.23     61.37 o
   0   4 -28     6490.61     6631.34    231.68 o
  -5   5 -28      525.55      455.46     62.29 o
  -2   5 -28      909.93      765.95     64.58 o
  -4   6 -28     1341.88     1287.45     80.57 o
  -1   6 -28      227.52      199.42     41.66 o
  -6   7 -28     2687.33     2443.13    137.83 o
  -3   7 -28     2741.53     2413.94    114.12 o
   0   7 -28     1314.01     1305.08    169.33 o
  -5   8 -28      215.46      227.11     75.17 o
  -2   8 -28      312.44      301.93     53.69 o
  -4   9 -28      554.89      579.12     69.78 o
  -1   2 -27      458.02      444.59     29.95 o
  -2   4 -27       24.49        8.67     13.54 o
  -4   5 -27      232.88      164.57     40.62 o
  -1   5 -27     2204.46     2223.01     99.84 o
  -3   6 -27      629.21      653.01    102.38 o
  -5   7 -27      431.90      537.99     58.78 o
  -2   7 -27       37.70       38.95     31.47 o
  -7   8 -27      121.52      102.63     69.99 o
  -4   8 -27      429.79      442.51     57.90 o
  -1   8 -27     1083.50      979.14    108.94 o
  -6   9 -27      158.72      172.73     59.24 o
  -3   9 -27      220.96      353.29     61.61 o
  -1   1 -26    12824.08    12160.48    279.04 o
   0   2 -26    14800.64    14470.62    315.90 o
  -2   3 -26     1218.28     1141.24     47.17 o
  -4   4 -26     1410.84     1314.78     85.51 o
  -1   4 -26      988.66      963.46     52.41 o
  -3   5 -26     2647.93     2525.86    105.15 o
   0   5 -26    12292.47    12020.70    525.84 o
  -5   6 -26     2649.18     2765.23    117.95 o
  -2   6 -26     3435.09     3405.23    131.29 o
  -7   7 -26     1916.65     1792.87    164.40 o
  -4   7 -26     4367.40     4171.93    151.06 o
  -1   7 -26      176.86      219.37     56.43 o
  -6   8 -26     1763.14     1763.99     98.02 o
  -3   8 -26      501.66      518.01     62.31 o
   0   8 -26     1067.04     1322.93    181.54 o
  -5   9 -26      288.35      286.34     64.03 o
  -2   9 -26     2513.70     2660.39    160.23 o
  -1   3 -25     3367.08     3308.36     83.88 o
  -3   4 -25      253.04      250.68     29.83 o
  -2   5 -25      540.20      523.91     51.80 o
  -4   6 -25     1058.45      797.79     63.20 o
  -1   6 -25     2933.19     3055.03    153.26 o
  -6   7 -25       78.43      122.42     48.73 o
  -3   7 -25       23.95        0.00     23.53 o
  -5   8 -25     1613.68     1510.14     90.40 o
  -2   8 -25     1457.06     1429.92     94.15 o
  -4   9 -25       17.28       14.90     30.26 o
  -6  10 -25      128.49      199.86     96.29 o
   0   0 -24    23015.94    23255.12    799.91 o
  -1   2 -24    11995.93    11607.84    184.24 o
  -3   3 -24      390.65      396.81     48.21 o
   0   3 -24    31761.37    31132.53    602.66 o
  -2   4 -24     4520.08     4238.21     98.95 o
  -4   5 -24     5994.80     6014.78    143.07 o
  -1   5 -24     4477.37     4221.89    135.44 o
  -6   6 -24    11157.64    10881.43    470.64 o
  -3   6 -24     5054.71     4963.59    133.04 o
   0   6 -24     3842.91     3941.82    165.54 o
  -5   7 -24     5473.25     5666.42    174.94 o
  -2   7 -24     3465.30     3482.71    112.16 o
  -4   8 -24     2064.52     2067.14     86.13 o
  -1   8 -24     1893.65     1774.56    100.36 o
  -6   9 -24     1653.04     1671.59     94.00 o
  -3   9 -24     2129.64     2175.64    104.23 o
  -5  10 -24      635.51      804.42     77.12 o
  -2   3 -23      815.91      798.20     31.99 o
  -1   4 -23     1609.01     1683.06     43.72 o
  -3   5 -23      669.16      725.61     47.66 o
  -5   6 -23      161.71      214.45     38.03 o
  -2   6 -23      360.51      399.10     33.40 o
  -4   7 -23      126.40      112.64     23.83 o
  -1   7 -23      694.36      581.59     48.77 o
  -6   8 -23      835.81      878.63     72.80 o
  -3   8 -23      738.52      742.02     48.95 o
  -5   9 -23      335.48      376.29     53.98 o
  -2   9 -23       34.30       46.39     31.46 o
  -7  10 -23      213.71      264.09     61.76 o
  -4  10 -23       47.92       15.86     34.42 o
   0   1 -22    16927.31    16660.67    336.01 o
  -2   2 -22     5689.64     5862.17    151.04 o
  -1   3 -22    23091.20    22946.63    295.96 o
  -3   4 -22     3709.35     3848.30     85.37 o
   0   4 -22    29677.05    28713.95    682.77 o
  -5   5 -22     7389.94     7474.69    186.39 o
  -2   5 -22     5553.64     5512.46    103.87 o
  -4   6 -22     4281.88     4298.88    115.73 o
  -1   6 -22     3499.09     3469.32    106.16 o
  -6   7 -22    11624.09    11358.78    235.99 o
  -3   7 -22     4857.84     4787.59    117.67 o
   0   7 -22    20014.53    19888.99    534.66 o
  -5   8 -22     2385.60     2345.48     79.38 o
  -2   8 -22     2875.41     2932.40    105.03 o
  -7   9 -22     1376.56     1441.53    162.52 o
  -4   9 -22     3218.38     3399.23    102.62 o
  -1   9 -22     1780.09     1664.78     87.80 o
  -6  10 -22     1498.54     1497.58     94.11 o
  -3  10 -22     1596.09     1733.82    100.50 o
  -1   2 -21     1115.42     1176.89     25.58 o
  -2   4 -21     2325.62     2278.91     57.46 o
  -4   5 -21     1555.63     1603.07     48.52 o
  -1   5 -21     2122.80     1998.14     54.43 o
  -3   6 -21      929.54      882.49     41.94 o
  -5   7 -21      714.18      733.04     43.73 o
  -2   7 -21      182.70      208.53     31.44 o
  -7   8 -21      414.76      397.52     60.03 o
  -4   8 -21      364.62      367.96     35.86 o
  -1   8 -21       57.87       56.23     25.33 o
  -6   9 -21       21.42       18.99     25.88 o
  -3   9 -21      150.82      122.15     29.39 o
  -8  10 -21      292.21      222.88     81.49 o
  -5  10 -21      241.85      141.85     74.01 o
  -2  10 -21       53.28       78.34     37.72 o
  -1   1 -20     5157.54     5125.85    100.24 o
   0   2 -20    19270.28    18295.67    277.04 o
  -2   3 -20    14213.07    13762.82    195.94 o
  -4   4 -20     8123.61     8119.92    186.11 o
  -1   4 -20    10592.55    10103.46    142.53 o
  -3   5 -20     1661.92     1752.68     45.19 o
   0   5 -20    16074.92    16061.99    338.54 o
  -5   6 -20     3238.90     3389.05     86.47 o
  -2   6 -20     2029.34     1952.05     63.86 o
  -7   7 -20     9792.29     9746.27    296.24 o
  -4   7 -20     3447.50     3311.60     79.20 o
  -1   7 -20     3573.38     3568.50     87.53 o
  -6   8 -20     4342.41     4406.24    126.15 o
  -3   8 -20     2283.07     2345.84     87.95 o
   0   8 -20     3411.69     3088.96    158.11 o
  -8   9 -20      586.73      582.05    109.32 o
  -5   9 -20     2436.20     2362.08     94.69 o
  -2   9 -20     1821.53     1712.71     85.54 o
  -7  10 -20      576.27      691.00     60.04 o
  -4  10 -20     1132.24     1176.58     84.46 o
  -1   3 -19     9802.02     9990.04    130.14 o
  -3   4 -19      180.23      168.42     19.72 o
  -2   5 -19     1579.02     1661.49     48.39 o
  -4   6 -19     1760.76     1892.82     61.08 o
  -1   6 -19     1534.30     1631.06     52.57 o
  -6   7 -19      680.75      740.29     49.49 o
  -3   7 -19       24.69       18.57     14.31 o
  -5   8 -19      486.55      497.01     35.83 o
  -2   8 -19     3106.58     3088.51     84.74 o
  -7   9 -19      252.88      278.92     45.86 o
  -4   9 -19      787.50      743.71     50.41 o
  -1   9 -19      606.15      539.61     43.47 o
  -6  10 -19      204.68      237.77     42.85 o
  -3  10 -19       42.60       53.50     27.78 o
   0   0 -18     1932.45     2194.93    128.70 o
  -1   2 -18     5120.79     5322.69     72.50 o
  -3   3 -18    12431.81    12433.08    250.39 o
   0   3 -18     8206.17     9322.59    176.00 o
  -2   4 -18     2296.59     2302.60     49.31 o
  -4   5 -18     2478.71     2349.01     58.16 o
  -1   5 -18     5423.70     5431.73    102.40 o
  -6   6 -18     1766.75     1652.33     97.07 o
  -3   6 -18     2695.78     2489.18     66.21 o
   0   6 -18     8208.90     7989.48    202.24 o
  -5   7 -18     1430.51     1403.88     53.96 o
  -2   7 -18     3056.09     3422.59     82.12 o
  -7   8 -18     3494.20     3777.03    132.09 o
  -4   8 -18      829.02      916.26     45.71 o
  -1   8 -18     1225.18     1140.08     54.19 o
  -9   9 -18      472.04      610.15    113.90 o
  -6   9 -18     2071.46     2019.65     83.79 o
  -3   9 -18     1050.89     1059.21     59.21 o
   0   9 -18      726.97      652.04     69.29 o
  -8  10 -18      899.78      847.40     93.23 o
  -5  10 -18     1151.32     1046.00     69.39 o
  -2  10 -18      743.92      737.06     56.73 o
  -7  11 -18      549.35      626.58     61.86 o
  -4  11 -18      273.07      313.60     55.77 o
  -2   3 -17    16828.71    19158.18    263.81 o
  -1   4 -17       80.39      110.55     11.04 o
  -3   5 -17       65.72       87.67     14.01 o
  -5   6 -17      695.99      735.05     35.57 o
  -2   6 -17     1472.29     1418.71     51.78 o
  -4   7 -17      400.52      416.61     33.05 o
  -1   7 -17     1417.72     1297.71     51.08 o
  -6   8 -17     1089.63     1196.58     74.33 o
  -3   8 -17     3256.33     3275.78     94.19 o
  -8   9 -17      119.88      118.73     45.41 o
  -5   9 -17     1238.17     1263.27     62.03 o
  -2   9 -17      247.88      234.34     31.37 o
  -7  10 -17       33.44       53.77     32.37 o
  -4  10 -17      472.17      559.28     49.08 o
  -1  10 -17      467.49      538.70     51.13 o
  -6  11 -17       44.15       21.53     27.22 o
   0   1 -16     4358.11     4932.99     93.70 o
  -2   2 -16    11924.25    12646.01    256.18 o
  -1   3 -16    14544.28    14987.64    200.30 o
  -3   4 -16     1986.30     2257.03     53.05 o
   0   4 -16     7388.12     7137.33    140.02 o
  -5   5 -16     1088.68     1264.29     59.64 o
  -2   5 -16     3075.08     3070.92     75.49 o
  -4   6 -16     4756.67     4735.99    107.35 o
  -1   6 -16     2506.12     2595.76     67.50 o
  -6   7 -16      549.44      497.95     41.54 o
  -3   7 -16     1243.49     1137.83     45.43 o
   0   7 -16     1937.69     1974.30    100.60 o
  -8   8 -16      387.61      379.52     89.95 o
  -5   8 -16     1980.02     1900.11     78.34 o
  -2   8 -16     1224.09     1449.16     57.19 o
  -7   9 -16     3323.87     3083.72    125.57 o
  -4   9 -16     1934.73     2030.57     76.72 o
  -1   9 -16     1540.44     1534.79     65.59 o
  -9  10 -16      585.92      702.04     88.32 o
  -6  10 -16      975.56      960.97     65.83 o
  -3  10 -16      886.80      931.47     61.74 o
  -5  11 -16      358.62      377.17     50.05 o
  -1   2 -15     2018.40     2589.36     45.26 o
  -2   4 -15     4394.45     4685.36     78.29 o
  -4   5 -15       28.38       33.54     26.47 o
  -1   5 -15      642.23      638.66     30.87 o
  -3   6 -15      296.30      293.02     24.16 o
  -5   7 -15      189.00      172.03     27.66 o
  -2   7 -15      365.19      384.16     30.78 o
  -7   8 -15      306.04      385.46     47.21 o
  -4   8 -15     2175.00     2300.87     77.43 o
  -1   8 -15      719.41      682.39     43.06 o
  -6   9 -15      460.04      420.81     53.06 o
  -3   9 -15       38.35       50.85     22.06 o
  -8  10 -15      123.17      104.29     30.14 o
  -5  10 -15       99.13      116.00     30.87 o
  -2  10 -15      200.08      181.56     32.72 o
  -7  11 -15      106.38       80.48     31.85 o
  -4  11 -15      291.90      223.75     41.32 o
  -1   1 -14    10770.20    11809.76    223.61 o
   0   2 -14    49348.71    51161.03    810.08 o
  -2   3 -14    45505.17    43461.05    567.16 o
  -4   4 -14     5616.37     4901.88    132.39 o
  -1   4 -14    13950.42    13891.39    187.56 o
  -3   5 -14     4317.03     4090.77     79.13 o
   0   5 -14     4450.89     4265.62    126.62 o
  -5   6 -14    13116.87    12517.90    216.40 o
  -2   6 -14     2974.26     2939.70     71.75 o
  -7   7 -14     5054.71     5143.73    195.26 o
  -4   7 -14      196.04      192.53     25.05 o
  -1   7 -14     3634.37     3076.64     81.02 o
  -6   8 -14     7771.85     7486.13    209.67 o
  -3   8 -14     4849.76     4751.27    118.76 o
   0   8 -14     1287.43     1376.69     83.93 o
  -8   9 -14     2301.47     2336.70    102.39 o
  -5   9 -14     4736.05     4437.04    133.23 o
  -2   9 -14     3264.62     3158.85     92.07 o
 -10  10 -14      942.80     1091.60    155.94 o
  -7  10 -14     1273.58     1252.88     86.36 o
  -4  10 -14     1595.95     1586.00     74.20 o
  -1  10 -14     1565.91     1584.48     71.60 o
  -6  11 -14      966.21      881.77     69.21 o
  -3  11 -14      146.52      131.44     38.19 o
  -1   3 -13     2517.55     2526.81     46.14 o
  -3   4 -13     2792.13     2859.45     59.26 o
  -2   5 -13     3705.71     3991.70     70.34 o
  -4   6 -13      801.89      775.50     36.38 o
  -1   6 -13      126.44      109.41     17.76 o
  -6   7 -13     1414.32     1531.27     65.39 o
  -3   7 -13      293.33      287.49     28.72 o
  -5   8 -13     4584.19     4507.38    146.66 o
  -2   8 -13      437.37      431.82     34.70 o
  -7   9 -13      124.46      142.63     46.48 o
  -4   9 -13       58.85       59.78     21.51 o
  -1   9 -13      359.40      323.97     34.81 o
  -9  10 -13       25.13        6.23     32.70 o
  -6  10 -13      362.06      402.73     66.21 o
  -3  10 -13       22.30       94.46     27.56 o
  -8  11 -13      199.82      251.98     41.63 o
  -5  11 -13       50.00       51.04     31.69 o
   0   0 -12    17839.75    21160.71    654.30 o
  -1   2 -12    18426.90    18772.16    254.63 o
  -3   3 -12    66302.93    76335.04   1357.37 o
   0   3 -12    21594.90    20471.63    335.16 o
  -2   4 -12    28739.86    31020.66    448.37 o
  -4   5 -12    14136.02    13529.70    244.40 o
  -1   5 -12     6830.48     6339.55    115.45 o
  -6   6 -12     9530.98     9784.57    255.00 o
  -3   6 -12     7486.30     7304.62    142.04 o
   0   6 -12     8171.08     8609.03    216.47 o
  -5   7 -12      230.13      187.52     36.46 o
  -2   7 -12     6787.30     6698.05    128.56 o
  -7   8 -12     4743.01     4660.28    154.12 o
  -4   8 -12     6405.12     6802.50    145.78 o
  -1   8 -12     5624.13     5427.99    121.47 o
  -9   9 -12     1401.73     1481.45    159.93 o
  -6   9 -12     6713.09     6871.93    202.14 o
  -3   9 -12     3162.12     3272.82     99.64 o
   0   9 -12     1854.33     2015.43    124.86 o
  -8  10 -12     2687.32     2680.15    101.61 o
  -5  10 -12     5197.53     4888.99    148.01 o
  -2  10 -12     2009.60     1953.84     80.61 o
  -7  11 -12      990.99      978.17     60.97 o
  -4  11 -12      736.72      781.89     66.54 o
  -2   3 -11    15287.41    16518.38    226.56 o
  -1   4 -11      118.07      169.49     12.21 o
  -3   5 -11     1848.61     2221.19     51.39 o
  -5   6 -11     5735.17     5884.18    107.79 o
  -2   6 -11     1839.07     1928.26     54.20 o
  -4   7 -11       47.46       73.25     17.39 o
  -1   7 -11       16.45       24.42     15.42 o
  -6   8 -11     5129.25     5193.52    160.92 o
  -3   8 -11      887.06      908.39     49.13 o
  -8   9 -11     2024.63     2028.61     83.29 o
  -5   9 -11       54.74       70.05     23.93 o
  -2   9 -11       33.67       15.91     19.27 o
  -7  10 -11        5.98       19.32     21.41 o
  -4  10 -11       60.51       16.23     21.50 o
  -1  10 -11      366.84      402.18     42.21 o
  -9  11 -11       36.10       78.03     35.32 o
  -6  11 -11       58.00       71.20     30.60 o
  -3  11 -11      135.34      127.85     36.68 o
   0   1 -10    18305.22    20000.13    309.39 o
  -2   2 -10    74813.30    72393.48   1294.38 o
  -1   3 -10     2308.50     1965.30     36.37 o
  -3   4 -10    69713.73    64422.93    812.11 o
   0   4 -10     8286.39     8763.00    197.17 o
  -5   5 -10     9930.97    10536.88    244.56 o
  -2   5 -10    20752.28    20001.64    234.62 o
  -4   6 -10     7922.48     7369.98    117.17 o
  -1   6 -10    10066.10     9251.74    156.42 o
  -6   7 -10     1355.51     1384.69     49.78 o
  -3   7 -10     6535.32     6091.72    127.48 o
   0   7 -10     8786.95     8335.51    219.10 o
  -8   8 -10     7126.67     7454.37    260.80 o
  -5   8 -10     5010.97     4712.91    125.08 o
  -2   8 -10     3276.36     3112.19     84.11 o
  -7   9 -10     4317.88     4228.90    124.84 o
  -4   9 -10     4371.50     4362.26    114.05 o
  -1   9 -10     1925.00     1890.63     69.75 o
  -9  10 -10     1695.18     1661.63    170.40 o
  -6  10 -10     4405.20     4501.45    143.16 o
  -3  10 -10     2102.35     2067.78     75.31 o
   0  10 -10     2489.63     2345.09    148.83 o
  -8  11 -10     1184.38     1181.19     75.77 o
  -5  11 -10     1252.60     1358.03     82.37 o
  -2  11 -10     1635.45     1889.84    116.36 o
  -1   2  -9     3400.37     3009.23     56.30 o
  -2   4  -9     5643.51     6002.50    105.82 o
  -4   5  -9     9937.11    10202.39    171.56 o
  -1   5  -9      660.33      708.28     31.27 o
  -3   6  -9     2768.95     2873.13     62.09 o
  -5   7  -9     1002.80      984.74     41.07 o
  -2   7  -9      321.89      373.56     29.27 o
  -7   8  -9     3317.00     3533.80     91.45 o
  -4   8  -9       58.02       63.42     18.83 o
  -1   8  -9       77.69      102.26     22.46 o
  -6   9  -9       84.65       80.90     29.95 o
  -3   9  -9      218.08      193.27     28.07 o
  -8  10  -9      666.40      702.48     56.59 o
  -5  10  -9      163.82      108.08     28.83 o
  -2  10  -9      417.70      370.42     39.02 o
  -7  11  -9        3.93        0.00     20.16 o
  -4  11  -9        0.47        0.00     21.98 o
  -1   1  -8    26903.53    27766.20    502.48 o
   0   2  -8     3508.63     4214.31     84.38 o
  -2   3  -8    39965.06    42131.80    524.09 o
  -4   4  -8    21796.65    21074.07    419.62 o
  -1   4  -8     1821.34     1606.26     42.89 o
  -3   5  -8    18043.42    19130.09    236.42 o
   0   5  -8    11286.82    11607.80    249.21 o
  -5   6  -8     6139.24     5706.07     92.07 o
  -2   6  -8    10748.12    10850.12    170.25 o
  -7   7  -8     8088.73     8404.86    211.12 o
  -4   7  -8     2552.17     2577.56     78.88 o
  -1   7  -8     4895.96     4645.40    103.78 o
  -6   8  -8     5525.01     5688.47    176.94 o
  -3   8  -8     4026.61     3879.49     91.49 o
   0   8  -8     1893.47     1831.54    111.06 o
  -8   9  -8     5451.88     5539.43    147.27 o
  -5   9  -8     1512.37     1346.88     68.28 o
  -2   9  -8     1110.01     1149.61     54.99 o
 -10  10  -8     1447.28     1631.29    183.89 o
  -7  10  -8     1808.16     1732.36    117.46 o
  -4  10  -8     1308.16     1451.17    113.12 o
  -1  10  -8     2499.32     2643.09     88.26 o
  -9  11  -8      343.99      360.49     47.40 o
  -6  11  -8      773.20      885.83     58.56 o
  -3  11  -8      859.62      947.23     65.17 o
  -1   3  -7     3267.32     3970.53     60.96 o
  -3   4  -7     8716.90     8755.65    144.85 o
  -2   5  -7     5903.52     6251.46     86.84 o
  -4   6  -7     2126.41     2249.42     48.06 o
  -1   6  -7     1897.41     1881.49     55.23 o
  -6   7  -7      792.10      776.46     35.27 o
  -3   7  -7      684.34      710.46     39.80 o
  -5   8  -7      177.71      167.90     33.24 o
  -2   8  -7      199.58      189.59     26.83 o
  -7   9  -7       83.53       72.72     23.89 o
  -4   9  -7       67.51       69.30     23.60 o
  -1   9  -7      225.92      250.36     31.46 o
  -9  10  -7      196.29      182.18     40.31 o
  -6  10  -7       38.18       38.87     20.62 o
  -3  10  -7      384.52      326.71     36.50 o
  -8  11  -7      339.13      307.84     44.97 o
  -5  11  -7       12.23       11.93     20.37 o
  -2  11  -7       76.63       73.29     27.83 o
   0   0  -6    55307.36    44973.83   1388.21 o
  -1   2  -6    14603.05    16301.57    202.07 o
  -3   3  -6    46048.11    53113.67    993.71 o
  -2   4  -6     7167.24     6823.05     93.53 o
  -4   5  -6     6753.82     6329.64     92.37 o
  -1   5  -6      306.92      330.00     24.36 o
  -6   6  -6      416.43      382.20     35.41 o
  -3   6  -6     6730.00     6205.19    100.27 o
   0   6  -6    11508.92    12896.68    298.24 o
  -5   7  -6     2023.01     2066.86     53.87 o
  -2   7  -6     5120.38     5163.83    104.45 o
  -7   8  -6     1156.65     1239.72     53.15 o
  -4   8  -6     1420.43     1355.06     56.00 o
  -1   8  -6     2185.31     2117.75     69.33 o
  -9   9  -6     4779.94     4808.90    184.42 o
  -6   9  -6     1089.14     1048.69     60.27 o
  -3   9  -6      413.91      408.25     35.86 o
   0   9  -6     1079.09     1150.03     83.83 o
  -8  10  -6     1105.46     1323.96     72.19 o
  -5  10  -6      455.74      454.90     42.10 o
  -2  10  -6      691.53      711.80     49.44 o
  -7  11  -6      883.53      905.06     60.17 o
  -4  11  -6      550.34      632.75     60.30 o
  -2   3  -5    40704.12    43644.08    692.49 o
  -1   4  -5     3556.33     3283.07     64.24 o
  -3   5  -5     1036.69     1154.69     32.10 o
  -5   6  -5      390.97      345.28     19.92 o
  -2   6  -5     5107.61     5057.00     86.19 o
  -4   7  -5      367.78      393.87     27.01 o
  -1   7  -5     1177.81     1210.83     47.82 o
  -6   8  -5      458.14      480.39     40.87 o
  -3   8  -5     1306.84     1325.81     52.05 o
  -8   9  -5     1043.97      970.93     60.55 o
  -5   9  -5      165.57      246.75     51.83 o
  -2   9  -5      285.31      235.52     30.59 o
  -7  10  -5      359.86      386.06     44.82 o
  -4  10  -5      686.31      658.92     56.06 o
  -1  10  -5      391.11      470.99     43.96 o
  -9  11  -5       73.90      142.28     35.70 o
  -6  11  -5       85.05       52.25     28.05 o
  -3  11  -5       32.01       34.79     26.32 o
   0   1  -4     6114.88     8618.87    137.88 o
  -2   2  -4   247022.52   218300.77   5136.11 o
  -1   3  -4     3164.13     2601.56     38.28 o
  -3   4  -4     6111.62     4901.28     69.45 o
   0   4  -4     2146.58     2147.07     75.81 o
  -5   5  -4     9646.82     8666.10    167.24 o
  -2   5  -4     1803.21     1769.40     30.49 o
  -4   6  -4     4487.35     4624.92     72.26 o
  -1   6  -4    15038.62    15215.33    238.46 o
  -6   7  -4     1168.83     1082.38     41.02 o
  -3   7  -4     6013.35     5931.35    109.07 o
   0   7  -4     3581.09     2926.56    113.21 o
  -8   8  -4      867.98      859.84     60.07 o
  -5   8  -4     2866.93     2686.63     74.61 o
  -2   8  -4     2772.05     2590.60     74.32 o
  -7   9  -4     4944.34     5130.03    174.44 o
  -4   9  -4     1314.43     1162.41     66.43 o
  -1   9  -4      465.86      391.11     37.29 o
  -9  10  -4     1827.11     1910.94    107.47 o
  -6  10  -4      390.00      378.39     39.54 o
  -3  10  -4      197.84      233.45     35.40 o
   0  10  -4      312.61      330.31     56.60 o
  -8  11  -4      278.52      369.19     67.56 o
  -5  11  -4      629.91      532.39     48.38 o
  -2  11  -4     1106.53     1070.01     69.75 o
  -1   2  -3    46609.71    46930.58    644.50 o
  -2   4  -3     1239.61      936.57     22.54 o
  -4   5  -3     1144.17     1220.73     28.76 o
  -1   5  -3     8046.46     9232.87    119.45 o
  -3   6  -3      566.63      555.80     21.43 o
  -5   7  -3       44.43       38.19     10.62 o
  -2   7  -3     1801.07     1797.99     56.01 o
  -7   8  -3      436.02      420.58     37.34 o
  -4   8  -3      147.21      149.28     22.73 o
  -1   8  -3      322.84      299.92     30.88 o
  -6   9  -3      541.99      512.84     44.90 o
  -3   9  -3     2062.94     1844.01     65.21 o
  -8  10  -3      999.50      917.35     63.76 o
  -5  10  -3     1512.77     1391.22     65.85 o
  -2  10  -3      585.31      485.64     43.37 o
  -7  11  -3       92.00       52.42     25.23 o
  -4  11  -3       12.57       18.86     22.95 o
  -1   1  -2    92950.79    69277.37   1499.25 o
   0   2  -2    15976.93    13777.67    224.52 o
  -2   3  -2     2942.58     3426.97     51.26 o
  -4   4  -2    34611.38    37238.13    521.17 o
  -1   4  -2     1532.83     1523.81     29.66 o
  -3   5  -2     7536.02     7220.95    104.89 o
   0   5  -2     2385.79     2133.55     58.32 o
  -5   6  -2     8318.13     8446.70    110.94 o
  -2   6  -2    29621.61    30577.04    355.31 o
  -7   7  -2     4683.61     4955.88    121.20 o
  -4   7  -2     9500.64     8540.08    127.22 o
  -1   7  -2    10771.86    11150.10    190.33 o
  -6   8  -2     2397.30     2505.56     65.48 o
  -3   8  -2     7196.94     6833.18    149.19 o
   0   8  -2     2221.57     2233.57    103.51 o
  -8   9  -2     3412.29     3487.62     96.46 o
  -5   9  -2     1858.84     2041.75     72.08 o
  -2   9  -2      858.96      906.53     49.75 o
 -10  10  -2     1086.91      980.51    147.96 o
  -7  10  -2     4134.93     4611.22    139.04 o
  -4  10  -2      433.62      468.56     43.17 o
  -1  10  -2     1735.77     1848.59     76.52 o
  -9  11  -2      718.34      622.18     58.36 o
  -6  11  -2     1126.89     1171.46     66.47 o
  -3  11  -2     1732.26     1789.09     99.66 o
  -1   3  -1     2242.36     2774.56     38.54 o
  -3   4  -1     1055.83      963.54     21.20 o
  -2   5  -1     7349.04     7970.03    104.91 o
  -4   6  -1      992.28      958.61     26.66 o
  -1   6  -1      881.21      907.73     31.30 o
  -6   7  -1      124.93       89.55     13.81 o
  -3   7  -1     1011.41     1031.76     35.83 o
  -5   8  -1      433.55      463.38     36.73 o
  -2   8  -1      460.62      478.08     35.52 o
  -7   9  -1      361.22      319.27     41.51 o
  -4   9  -1      903.01      825.30     49.30 o
  -1   9  -1      189.91      188.41     27.47 o
  -9  10  -1       15.79       12.91     23.05 o
  -6  10  -1      648.04      611.57     57.00 o
  -3  10  -1        1.11       14.57     18.58 o
  -8  11  -1      548.95      589.21     56.94 o
  -5  11  -1      297.77      306.51     39.19 o
  -2  11  -1        0.24        7.21     22.40 o
  -1   2   0      419.01     1673.43     24.51 o
  -3   3   0    24195.55    20659.14    291.29 o
   0   3   0    23818.96    20551.99    330.96 o
  -2   4   0    24971.50    21783.77    232.61 o
  -4   5   0    12099.88    10551.78    118.53 o
  -1   5   0    12224.01    10661.14    135.69 o
  -6   6   0    10456.94    10022.96    193.91 o
  -3   6   0    42535.64    42424.43    473.53 o
   0   6   0    10156.74     9996.70    238.86 o
  -5   7   0    10944.67     9977.48    137.66 o
  -2   7   0    11114.97    10226.14    171.56 o
  -7   8   0     6089.47     5938.52    100.09 o
  -4   8   0     8897.24     8285.43    144.96 o
  -1   8   0     5962.38     5893.81    125.89 o
  -9   9   0     3840.41     3930.29    136.58 o
  -6   9   0     1280.46     1270.03     56.22 o
  -3   9   0     1466.81     1401.79     56.81 o
   0   9   0     3734.03     3479.46    142.11 o
  -8  10   0     1104.48     1040.31     56.66 o
  -5  10   0      566.44      590.16     46.66 o
  -2  10   0     1165.46     1101.03     52.78 o
  -7  11   0     6180.00     5971.31    162.15 o
  -4  11   0     6309.54     6063.26    154.73 o
  -2   3   1     2243.34     2740.57     39.11 o
  -1   4   1     1057.59      974.55     23.58 o
  -3   5   1     7349.80     8088.31     99.46 o
  -5   6   1      882.19      913.69     29.62 o
  -2   6   1      990.57      955.21     29.99 o
  -4   7   1     1012.19     1096.38     32.59 o
  -1   7   1      125.05      105.28     19.17 o
  -6   8   1      459.06      433.89     25.52 o
  -3   8   1      431.37      429.76     30.16 o
  -8   9   1      190.21      183.11     22.68 o
  -5   9   1      903.54      861.92     62.85 o
  -2   9   1      360.49      339.28     29.94 o
  -7  10   1        1.13       15.53     20.66 o
  -4  10   1      647.76      670.56     49.74 o
  -1  10   1       15.82       22.87     17.74 o
  -9  11   1        0.23        0.00     36.51 o
  -6  11   1      299.49      358.20     41.54 o
  -3  11   1      549.04      651.27     50.75 o
   0   1   2    94525.13    69012.57   1049.27 o
  -2   2   2    16659.74    14047.91    222.17 o
  -1   3   2     2792.63     3362.41     45.84 o
  -3   4   2     1731.14     1665.55     27.13 o
   0   4   2    35454.02    37986.68    594.04 o
  -5   5   2     2816.20     2578.30     68.72 o
  -2   5   2     8076.54     7661.75     86.05 o
  -4   6   2    30155.73    31242.11    331.06 o
  -1   6   2     8747.19     8895.44    120.90 o
  -6   7   2    11369.14    11520.79    155.54 o
  -3   7   2     9647.63     8784.50    116.45 o
   0   7   2     4711.81     4869.15    152.14 o
  -8   8   2     2413.29     2469.75     84.50 o
  -5   8   2     7232.02     6980.22    115.46 o
  -2   8   2     2692.06     2788.02     69.80 o
  -7   9   2      810.19      808.94     38.08 o
  -4   9   2     1945.23     2040.31     73.37 o
  -1   9   2     3483.01     3504.44     87.79 o
  -9  10   2     1860.72     1969.61     77.00 o
  -6  10   2      495.70      528.06     44.55 o
  -3  10   2     4602.40     5150.84    128.06 o
   0  10   2     1038.77      924.68     69.10 o
  -8  11   2     1841.59     1967.57     93.76 o
  -5  11   2     1223.60     1271.07     68.75 o
  -2  11   2      712.38      654.81     52.96 o
  -1   2   3    46612.13    46803.43    424.97 o
  -2   4   3     1234.76      916.87     20.43 o
  -4   5   3     8046.42     9254.15    113.26 o
  -1   5   3     1143.94     1190.31     30.00 o
  -3   6   3      566.51      560.73     27.08 o
  -5   7   3     1800.06     1825.81     44.30 o
  -2   7   3       44.11       51.77     11.62 o
  -7   8   3      322.69      315.24     23.99 o
  -4   8   3      147.72       91.80     17.21 o
  -1   8   3      436.85      448.90     32.30 o
  -6   9   3     2062.87     1891.24     66.03 o
  -3   9   3      540.70      529.19     39.24 o
  -8  10   3      584.67      514.17     43.39 o
  -5  10   3     1513.62     1546.33     68.66 o
  -2  10   3      998.55     1104.76     57.69 o
  -7  11   3       12.49       30.09     22.25 o
  -4  11   3       92.61      104.53     30.23 o
  -1   1   4     5424.76     8309.38    133.05 o
   0   2   4   252834.02   216490.14   6236.09 o
  -2   3   4     3041.79     2402.66     36.76 o
  -4   4   4     2842.08     2849.84     67.87 o
  -1   4   4     6565.20     5155.58     68.02 o
  -3   5   4     1443.57     1371.90     30.58 o
   0   5   4    10423.56     9288.94    172.99 o
  -5   6   4    16150.43    16297.97    198.57 o
  -2   6   4     4694.06     4883.23     68.59 o
  -7   7   4     3982.53     3351.47     94.74 o
  -4   7   4     6001.60     5879.37     91.68 o
  -1   7   4     1366.36     1218.36     42.84 o
  -6   8   4     2891.10     2561.25     58.20 o
  -3   8   4     3039.29     2854.48     69.80 o
   0   8   4      796.95      886.04     55.84 o
  -8   9   4      495.67      475.12     35.52 o
  -5   9   4     1541.79     1357.07     60.73 o
  -2   9   4     5607.62     5618.38    113.97 o
 -10  10   4      320.44      393.84     51.99 o
  -7  10   4      114.18       93.82     27.66 o
  -4  10   4      345.75      384.59     39.95 o
  -1  10   4     1684.34     1774.48     67.51 o
  -9  11   4     1272.28     1254.72     78.37 o
  -6  11   4      713.31      694.43     54.28 o
  -3  11   4      335.66      410.20     43.03 o
  -1   3   5    40713.72    44204.84    387.22 o
  -3   4   5     3566.41     3204.80     44.35 o
  -2   5   5     1034.15     1138.51     26.26 o
  -4   6   5     5098.77     5110.35     80.65 o
  -1   6   5      390.67      376.38     18.01 o
  -6   7   5     1178.75     1249.93     38.16 o
  -3   7   5      368.49      370.31     23.19 o
  -5   8   5     1307.89     1330.95     39.79 o
  -2   8   5      458.93      418.70     31.20 o
  -7   9   5      285.18      278.64     25.73 o
  -4   9   5      165.83      223.70     30.40 o
  -1   9   5     1042.66     1149.58     46.73 o
  -9  10   5      391.77      307.87     31.05 o
  -6  10   5      687.36      578.58     46.39 o
  -3  10   5      360.33      374.63     38.77 o
  -8  11   5       31.63       38.69     27.88 o
  -5  11   5       85.10       73.17     27.62 o
  -2  11   5       74.20      117.04     29.93 o
   0   0   6    57625.88    46479.47   1335.37 o
  -1   2   6    12858.83    14580.88    144.10 o
  -3   3   6      687.51      639.23     27.38 o
   0   3   6    48918.12    57226.22    762.17 o
  -2   4   6     6429.56     6418.45     74.30 o
  -4   5   6      118.22      127.58      8.96 o
  -1   5   6     6070.13     5697.74     77.11 o
  -6   6   6    12561.63    13676.33    248.62 o
  -3   6   6     6114.14     5612.91     72.46 o
   0   6   6      347.15      337.69     25.98 o
  -5   7   6     4599.18     4712.81     82.19 o
  -2   7   6     2046.41     2088.23     42.29 o
  -7   8   6     2421.40     2417.19     59.93 o
  -4   8   6     1573.51     1513.04     42.42 o
  -1   8   6     1551.13     1568.89     48.23 o
  -9   9   6      824.20     1039.27     62.63 o
  -6   9   6      316.76      283.84     25.50 o
  -3   9   6      944.98      986.10     50.45 o
   0   9   6     4424.38     4284.21    133.20 o
  -8  10   6      507.17      448.55     41.35 o
  -5  10   6      403.73      450.51     42.92 o
  -2  10   6      917.03      879.32     53.60 o
  -7  11   6      577.77      533.78     48.39 o
  -4  11   6     1021.08     1135.02     67.14 o
  -2   3   7     3272.32     3967.65     46.50 o
  -1   4   7     8711.92     8816.01     95.39 o
  -3   5   7     5903.22     6361.84     78.69 o
  -5   6   7     1898.78     1989.29     45.84 o
  -2   6   7     2124.84     2243.42     39.86 o
  -4   7   7      685.24      696.77     28.20 o
  -1   7   7      794.13      810.47     30.39 o
  -6   8   7      199.24      158.24     18.52 o
  -3   8   7      177.86      174.77     19.29 o
  -8   9   7      225.22      213.46     23.86 o
  -5   9   7       67.61       59.56     16.29 o
  -2   9   7       83.66       66.01     24.12 o
  -7  10   7      384.78      372.50     34.77 o
  -4  10   7       38.17       51.25     23.35 o
  -1  10   7      196.84      176.20     32.09 o
  -9  11   7       76.46       54.34     24.05 o
  -6  11   7       12.19       44.46     22.59 o
  -3  11   7      338.65      321.19     39.80 o
   0   1   8    27214.56    27929.17    347.80 o
  -2   2   8     4215.11     4828.36     84.13 o
  -1   3   8    37910.69    40424.30    377.48 o
  -3   4   8     2186.25     1929.84     30.94 o
   0   4   8    23062.80    22584.97    324.20 o
  -5   5   8    10122.95    10524.17    212.57 o
  -2   5   8    17047.30    18453.39    188.75 o
  -4   6   8     9842.83    10056.51    139.07 o
  -1   6   8     5578.11     5339.10     77.42 o
  -6   7   8     5199.41     5047.33     86.83 o
  -3   7   8     2454.38     2486.96     48.22 o
   0   7   8     8993.75     9105.83    193.58 o
  -8   8   8     1950.43     1925.51     75.55 o
  -5   8   8     3655.25     3481.41     70.64 o
  -2   8   8     4941.19     5160.39    113.42 o
  -7   9   8      966.94     1030.66     43.84 o
  -4   9   8     1392.99     1333.12     61.47 o
  -1   9   8     5090.87     5136.33    112.15 o
  -9  10   8     2156.71     2303.99     76.31 o
  -6  10   8     1177.55     1199.68     56.67 o
  -3  10   8     1815.54     1711.79     68.54 o
   0  10   8     1386.70     1587.27    106.99 o
  -8  11   8      853.77      828.93     58.07 o
  -5  11   8      707.25      764.01     57.53 o
  -2  11   8      296.18      249.69     56.95 o
  -1   2   9     3404.69     3021.80     35.53 o
  -2   4   9     5644.43     6001.35     64.06 o
  -4   5   9      658.29      668.55     25.54 o
  -1   5   9     9937.77    10246.51    113.76 o
  -3   6   9     2766.15     2846.30     45.50 o
  -5   7   9      321.09      315.58     22.17 o
  -2   7   9     1005.01      982.46     28.64 o
  -7   8   9       78.05       80.70     15.99 o
  -4   8   9       57.25       51.47     14.95 o
  -1   8   9     3313.75     3511.04     76.71 o
  -6   9   9      218.30      231.93     23.94 o
  -3   9   9       84.49      102.64     23.78 o
  -8  10   9      417.95      391.64     33.32 o
  -5  10   9      163.71      150.12     26.18 o
  -2  10   9      665.54      612.10     46.76 o
  -7  11   9        0.44        0.00     18.65 o
  -4  11   9        3.96       24.10     23.87 o
  -1   1  10    17387.49    18913.09    270.77 o
   0   2  10    74529.09    73580.09    989.20 o
  -2   3  10     1950.43     1663.46     29.35 o
  -4   4  10     8206.57     8684.22    166.27 o
  -1   4  10    68545.49    63732.14    586.94 o
  -3   5  10    20228.80    19693.28    207.44 o
   0   5  10    11113.07    11789.03    189.44 o
  -5   6  10     9743.65     8997.83    129.21 o
  -2   6  10     7407.33     6863.29     87.27 o
  -7   7  10     8746.09     8140.72    179.76 o
  -4   7  10     6185.45     5763.38     89.07 o
  -1   7  10     1194.55     1222.89     32.87 o
  -6   8  10     3421.93     3313.60     69.64 o
  -3   8  10     4684.25     4354.73     77.57 o
   0   8  10     6856.29     7184.95    176.26 o
  -8   9  10     1774.31     1646.60     52.85 o
  -5   9  10     4218.96     4064.45     89.67 o
  -2   9  10     4389.48     4443.62    107.48 o
 -10  10  10     2172.42     2149.63     94.36 o
  -7  10  10     2101.03     2199.73     79.35 o
  -4  10  10     4262.34     4182.92    118.93 o
  -1  10  10     1614.12     1661.35     70.22 o
  -9  11  10     1638.86     1787.86    128.22 o
  -6  11  10     1249.39     1443.31     74.06 o
  -3  11  10     1163.09     1368.60     68.27 o
  -1   3  11    15279.74    16658.52    170.31 o
  -3   4  11      118.39      167.30      8.74 o
  -2   5  11     1853.78     2222.40     35.41 o
  -4   6  11     1840.47     1904.09     44.90 o
  -1   6  11     5736.33     5930.88     78.52 o
  -6   7  11       16.56        6.66     10.60 o
  -3   7  11       47.71       34.07     10.90 o
  -5   8  11      888.79      915.49     36.34 o
  -2   8  11     5123.08     5215.24     94.06 o
  -7   9  11       33.82       25.17     13.97 o
  -4   9  11       53.95       59.02     17.85 o
  -1   9  11     2026.82     2117.55     67.23 o
  -9  10  11      367.01      387.36     32.61 o
  -6  10  11       60.68       69.60     19.25 o
  -3  10  11        6.03       15.99     20.56 o
  -8  11  11      135.22       92.10     26.39 o
  -5  11  11       57.64       83.10     28.09 o
  -2  11  11       36.44       27.40     29.54 o
   0   0  12    16589.15    19198.98    620.72 o
  -1   2  12    19110.61    19383.42    192.17 o
  -3   3  12    21297.15    20278.85    324.64 o
   0   3  12    67527.80    76049.98   1150.22 o
  -2   4  12    28641.00    31028.11    306.88 o
  -4   5  12     7286.33     6852.04     99.67 o
  -1   5  12    14351.23    14199.14    148.05 o
  -6   6  12     8362.10     8648.06    181.24 o
  -3   6  12     7477.96     7498.73    102.40 o
   0   6  12     9908.09    10152.35    178.54 o
  -5   7  12     6809.45     6645.13    106.57 o
  -2   7  12      101.20       94.41     12.86 o
  -7   8  12     5688.83     5701.60    101.61 o
  -4   8  12     6305.85     6565.36    108.33 o
  -1   8  12     4943.49     4917.57     93.93 o
  -9   9  12     1546.50     1563.97     78.51 o
  -6   9  12     3462.05     3466.98     74.95 o
  -3   9  12     6775.31     6876.40    129.43 o
   0   9  12     1343.42     1381.27     75.10 o
  -8  10  12     2178.18     2176.08     66.67 o
  -5  10  12     5276.70     5218.40    120.52 o
  -2  10  12     2730.81     2827.13     89.22 o
  -7  11  12      812.76      781.27     51.93 o
  -4  11  12      929.16      914.25     62.32 o
  -2   3  13     2519.14     2499.32     36.56 o
  -1   4  13     2795.61     2811.24     42.25 o
  -3   5  13     3706.01     4005.88     58.52 o
  -5   6  13      125.59      148.86     16.61 o
  -2   6  13      801.21      831.99     25.18 o
  -4   7  13      293.92      289.13     20.41 o
  -1   7  13     1416.12     1465.29     38.35 o
  -6   8  13      438.09      454.29     28.63 o
  -3   8  13     4582.10     4577.82     84.73 o
  -8   9  13      358.94      342.21     28.94 o
  -5   9  13       58.26       74.46     16.94 o
  -2   9  13      124.82      127.00     22.96 o
  -7  10  13       22.24       22.98     17.32 o
  -4  10  13      361.96      392.05     37.40 o
  -1  10  13       25.18        2.78     22.91 o
  -6  11  13       49.90       52.99     22.35 o
  -3  11  13      200.39      262.74     41.66 o
   0   1  14     9847.78    11076.65    166.46 o
  -2   2  14    50886.41    52838.68    707.50 o
  -1   3  14    46708.55    44513.07    409.86 o
  -3   4  14    14575.89    14423.81    169.67 o
   0   4  14     6477.64     5688.28    105.06 o
  -5   5  14     4847.53     4531.08    126.66 o
  -2   5  14     4415.25     4076.52     56.62 o
  -4   6  14     3185.64     3191.30     62.47 o
  -1   6  14    13340.19    12890.85    143.60 o
  -6   7  14     3802.84     3334.14     69.67 o
  -3   7  14      260.82      255.79     20.92 o
   0   7  14     5698.83     5897.95    125.71 o
  -8   8  14     1154.76     1093.32     63.50 o
  -5   8  14     5131.53     5045.38     86.26 o
  -2   8  14     7889.61     7894.37    116.96 o
  -7   9  14     3633.08     3584.38     79.08 o
  -4   9  14     4994.44     4794.75     99.00 o
  -1   9  14     2362.20     2419.61     78.16 o
  -9  10  14     1593.34     1647.55     59.21 o
  -6  10  14     1820.72     1873.93     62.11 o
  -3  10  14     1230.38     1176.02     59.72 o
   0  10  14     1035.37     1120.72    155.71 o
  -8  11  14      174.53      226.35     38.35 o
  -5  11  14      979.12      916.85     55.38 o
  -1   2  15     2017.96     2523.23     37.31 o
  -2   4  15     4396.03     4800.70     63.39 o
  -4   5  15      642.82      677.68     27.84 o
  -1   5  15       28.32       37.23     11.70 o
  -3   6  15      296.37      238.23     18.98 o
  -5   7  15      364.31      366.96     29.25 o
  -2   7  15      188.04      169.64     16.81 o
  -7   8  15      718.12      770.95     37.59 o
  -4   8  15     2172.93     2285.97     56.95 o
  -1   8  15      305.86      327.55     27.99 o
  -6   9  15       38.35       40.86     13.91 o
  -3   9  15      461.14      517.41     39.44 o
  -8  10  15      200.58      178.40     24.52 o
  -5  10  15       99.26       88.93     24.30 o
  -2  10  15      123.51      107.27     28.03 o
  -7  11  15      292.41      273.22     46.87 o
  -4  11  15      106.18      131.62     33.11 o
  -1   1  16     3583.55     4218.17     87.56 o
   0   2  16    11717.63    12864.27    177.23 o
  -2   3  16    15805.99    16128.86    174.27 o
  -4   4  16     7903.01     7135.38    391.87 o
  -1   4  16     2102.03     2401.21     42.73 o
  -3   5  16     3218.07     3166.00     58.43 o
   0   5  16     1145.87     1442.88     54.76 o
  -5   6  16     2458.91     2473.79     56.80 o
  -2   6  16     4977.30     5080.84     74.67 o
  -7   7  16     1564.72     1551.39     71.63 o
  -4   7  16     1090.36     1017.75     37.13 o
  -1   7  16      712.16      733.94     29.15 o
  -6   8  16     1491.03     1648.56     49.90 o
  -3   8  16     2275.18     2295.44     57.07 o
   0   8  16      574.82      599.23     50.13 o
  -8   9  16     1722.03     1744.01     56.15 o
  -5   9  16     2111.56     2263.63     60.09 o
  -2   9  16     3081.88     3191.84     81.75 o
  -7  10  16     1015.58     1180.54     48.62 o
  -4  10  16      946.46     1019.91     54.13 o
  -1  10  16      742.37      815.07     53.52 o
  -6  11  16      435.88      506.42     55.40 o
  -1   3  17    16832.80    19101.57    189.57 o
  -3   4  17       79.71       88.06      9.86 o
  -2   5  17       65.14       82.03     10.96 o
  -4   6  17     1469.51     1369.01     40.54 o
  -1   6  17      696.71      765.44     27.61 o
  -6   7  17     1413.79     1337.84     44.42 o
  -3   7  17      402.10      438.94     28.03 o
  -5   8  17     3257.08     3262.68     71.39 o
  -2   8  17     1088.55     1148.61     40.23 o
  -7   9  17      248.12      232.02     25.25 o
  -4   9  17     1239.74     1217.83     45.79 o
  -1   9  17      118.89       58.44     27.05 o
  -9  10  17      467.20      634.67     47.49 o
  -6  10  17      473.15      529.93     38.84 o
  -3  10  17       33.58       33.13     22.80 o
  -5  11  17       44.37       30.88     36.58 o
   0   0  18     2551.90     2754.82    129.40 o
  -1   2  18     4354.54     4686.32     70.12 o
  -3   3  18     8771.69     9888.89    159.26 o
   0   3  18    11331.38    11550.09    170.93 o
  -2   4  18     2318.26     2319.11     38.55 o
  -4   5  18     5361.81     5424.71     95.95 o
  -1   5  18     2259.26     2273.78     39.73 o
  -6   6  18     7427.98     7323.86    169.42 o
  -3   6  18     3145.16     2965.89     63.78 o
   0   6  18     1866.01     1646.12     75.14 o
  -5   7  18     2468.12     2764.79     64.94 o
  -2   7  18     1030.32     1045.34     36.62 o
  -7   8  18     1313.58     1233.94     46.95 o
  -4   8  18      818.30      925.78     38.66 o
  -1   8  18     3383.01     3473.33     76.50 o
  -9   9  18      542.89      612.23     56.62 o
  -6   9  18     1064.11     1046.25     41.85 o
  -3   9  18     1828.80     1919.39     61.18 o
   0   9  18      473.52      428.55     85.02 o
  -8  10  18      799.71      808.93     43.96 o
  -5  10  18     1204.26     1110.96     60.81 o
  -2  10  18      904.83      923.14     61.85 o
  -7  11  18      272.98      266.61     53.49 o
  -4  11  18      477.98      515.36     67.27 o
  -2   3  19     9801.56     9968.84    113.85 o
  -1   4  19      179.68      151.51     11.23 o
  -3   5  19     1582.61     1632.69     41.42 o
  -5   6  19     1529.70     1549.93     45.05 o
  -2   6  19     1762.53     1860.96     42.27 o
  -4   7  19       24.35       20.33     12.37 o
  -1   7  19      681.60      711.22     29.89 o
  -6   8  19     3109.39     3025.10     71.45 o
  -3   8  19      485.15      488.39     32.67 o
  -8   9  19      606.94      590.28     38.05 o
  -5   9  19      788.43      799.05     41.84 o
  -2   9  19      252.52      241.69     31.45 o
  -7  10  19       42.60       18.71     19.95 o
  -4  10  19      204.29      149.20     33.56 o
   0   1  20     4327.98     4195.83    113.67 o
  -2   2  20    19372.86    18606.32    302.94 o
  -1   3  20    13279.73    13120.93    156.25 o
  -3   4  20    10441.93     9849.32    145.05 o
   0   4  20     7539.65     7452.58    139.09 o
  -5   5  20    15302.78    15379.21    289.63 o
  -2   5  20     1660.71     1713.97     39.89 o
  -4   6  20     2235.78     2245.39     61.80 o
  -1   6  20     3095.66     3146.06     58.25 o
  -6   7  20     3106.32     3194.29     72.90 o
  -3   7  20     2891.32     2636.50     72.71 o
   0   7  20     9450.57     9344.31    203.67 o
  -8   8  20     3029.31     2931.90    104.93 o
  -5   8  20     2200.18     2114.65     62.25 o
  -2   8  20     4153.83     4223.97     91.59 o
  -7   9  20     1865.24     1791.44     71.99 o
  -4   9  20     2401.23     2296.93     72.64 o
  -1   9  20      530.61      491.18     53.39 o
  -6  10  20     1056.83     1073.98     55.90 o
  -3  10  20      536.30      691.87     65.90 o
  -1   2  21     1116.64     1143.26     43.17 o
  -2   4  21     2324.77     2409.26     48.67 o
  -4   5  21     2119.25     1959.81     49.13 o
  -1   5  21     1559.24     1622.84     37.31 o
  -3   6  21      928.66      964.85     46.17 o
  -5   7  21      182.40      139.07     19.15 o
  -2   7  21      715.72      728.08     37.05 o
  -7   8  21       57.91       37.03     17.10 o
  -4   8  21      364.38      332.94     31.74 o
  -1   8  21      414.96      451.89     37.01 o
  -6   9  21      150.54      108.34     27.06 o
  -3   9  21       21.44       29.35     19.58 o
  -8  10  21       53.42       79.69     42.44 o
  -5  10  21      242.20      250.22     37.87 o
  -2  10  21      291.98      277.07     47.24 o
  -1   1  22    16060.15    16219.34    319.67 o
   0   2  22     5657.60     5920.22    142.61 o
  -2   3  22    23590.25    23656.89    289.22 o
  -4   4  22    28778.83    28136.14    546.49 o
  -1   4  22     3353.28     3412.60     56.51 o
  -3   5  22     5568.78     5293.43    104.09 o
   0   5  22     7024.08     7172.59    183.63 o
  -5   6  22     3997.67     3821.33     82.02 o
  -2   6  22     4344.85     4212.52     91.90 o
  -7   7  22    18827.33    19126.67    418.68 o
  -4   7  22     4461.57     4345.52    129.28 o
  -1   7  22    11518.93    11088.72    172.69 o
  -6   8  22     2985.99     3038.14     78.34 o
  -3   8  22     2607.37     2645.90     74.79 o
   0   8  22     1610.84     1682.62    120.13 o
  -8   9  22     1970.82     1870.68     70.80 o
  -5   9  22     3206.26     3123.29     88.20 o
  -2   9  22     1293.92     1261.02     74.78 o
  -7  10  22     1509.48     1472.55    107.61 o
  -4  10  22     1406.43     1341.33     79.09 o
  -1   3  23      813.82      788.99     34.03 o
  -3   4  23     1610.45     1765.94     70.81 o
  -2   5  23      668.88      711.15     35.87 o
  -4   6  23      360.89      397.86     34.64 o
  -1   6  23      162.29      186.51     20.78 o
  -6   7  23      694.22      648.33     41.45 o
  -3   7  23      126.84      122.01     24.02 o
  -5   8  23      738.73      803.22     49.94 o
  -2   8  23      834.98      875.21     46.69 o
  -7   9  23       34.25       39.66     20.90 o
  -4   9  23      335.84      371.23     39.45 o
  -1   9  23      177.33      207.38     84.78 o
  -6  10  23       47.92       39.13     35.42 o
  -3  10  23      213.67      270.93     50.84 o
   0   0  24    23363.53    23612.80    765.15 o
  -1   2  24    12346.30    12128.96    176.60 o
  -3   3  24    32192.61    31445.48    715.49 o
   0   3  24      205.88      190.40     25.08 o
  -2   4  24     4964.38     4704.53     91.57 o
  -4   5  24     4715.66     4465.14    105.03 o
  -1   5  24     5865.61     5761.76    102.41 o
  -6   6  24     3862.40     3914.10    159.36 o
  -3   6  24     5415.75     5433.56    120.05 o
   0   6  24    11229.30    11204.20    262.51 o
  -5   7  24     3430.60     3477.42    118.32 o
  -2   7  24     5901.67     5970.74    131.18 o
  -7   8  24     1913.36     1932.11     69.38 o
  -4   8  24     2238.63     2262.37     77.42 o
  -1   8  24     2060.99     2100.32     84.82 o
  -6   9  24     2194.71     2123.60     79.93 o
  -3   9  24     1577.99     1603.67     69.73 o
  -5  10  24      721.50      839.19     61.91 o
  -2   3  25     3365.73     3466.49     75.48 o
  -1   4  25      254.38      259.11     21.94 o
  -3   5  25      541.07      522.00     37.17 o
  -5   6  25     2930.45     3008.75     81.10 o
  -2   6  25     1058.08      885.15     50.14 o
  -4   7  25       23.90       13.52     17.92 o
  -1   7  25       78.14       59.86     24.85 o
  -6   8  25     1458.13     1535.47     67.78 o
  -3   8  25     1613.10     1509.26     64.31 o
  -8   9  25      311.25      264.37     50.68 o
  -5   9  25       17.10        0.83     22.09 o
  -2   9  25       98.28       94.16     36.55 o
  -4  10  25      128.38      209.27     59.65 o
   0   1  26    13763.55    13311.17    269.21 o
  -2   2  26    15293.75    15006.18    375.22 o
  -1   3  26      926.92      906.71     42.39 o
  -3   4  26     1374.70     1380.86     53.12 o
   0   4  26     1363.81     1378.23     58.43 o
  -5   5  26    12354.01    12469.54    290.20 o
  -2   5  26     3018.05     2974.13     81.81 o
  -4   6  26     3712.67     3876.10    100.76 o
  -1   6  26     2879.60     2995.56     77.54 o
  -6   7  26      234.40      252.35     30.03 o
  -3   7  26     4787.00     4695.05    114.34 o
   0   7  26     1948.04     1857.11    115.45 o
  -8   8  26     1334.43     1515.59     94.27 o
  -5   8  26      570.16      577.25     46.15 o
  -2   8  26     1822.72     1831.58     71.23 o
  -7   9  26     2482.19     2708.26     96.11 o
  -4   9  26      319.61      321.71     39.00 o
  -1   9  26      723.05      855.80    149.84 o
  -1   2  27      459.56      541.48     30.37 o
  -2   4  27       24.20       35.06     17.28 o
  -4   5  27     2204.07     2122.73     74.95 o
  -1   5  27      232.11      186.79     23.80 o
  -3   6  27      630.89      622.11     43.17 o
  -5   7  27       37.46        7.03     18.73 o
  -2   7  27      431.90      475.95     40.27 o
  -7   8  27     1083.85     1099.09     57.59 o
  -4   8  27      431.21      460.02     43.24 o
  -1   8  27      121.74      128.47     48.58 o
  -6   9  27      221.18      220.60     40.32 o
  -3   9  27      158.11      120.08     31.13 o
  -1   1  28    14469.84    14149.12    286.93 o
   0   2  28      702.97      595.28     46.33 o
  -2   3  28     1367.51     1383.66     47.22 o
  -4   4  28     6445.30     6050.62    210.56 o
  -1   4  28     1665.70     1605.66     58.95 o
  -3   5  28     1097.03     1107.57     52.93 o
   0   5  28      326.91      245.16     39.32 o
  -5   6  28      375.97      429.83     39.91 o
  -2   6  28     1593.60     1480.82     60.37 o
  -7   7  28     1280.24     1412.65     89.65 o
  -4   7  28     2825.22     2711.25     86.99 o
  -1   7  28     2665.07     2606.51     94.63 o
  -6   8  28      239.23      230.81     35.05 o
  -3   8  28      246.88      318.26     38.10 o
   0   8  28     1814.73     2010.34    170.97 o
  -5   9  28      468.93      432.99     45.08 o
  -2   9  28       44.28       33.29     30.13 o
  -1   3  29       23.99       22.21     13.87 o
  -3   4  29     1491.34     1515.41     73.97 o
  -2   5  29      384.54      350.77     33.72 o
  -4   6  29      493.51      451.09     39.89 o
  -1   6  29      375.92      376.61     37.00 o
  -6   7  29      730.84      836.47     55.09 o
  -3   7  29       66.90       39.59     21.26 o
  -5   8  29      466.57      489.90     45.61 o
  -2   8  29       17.42       37.98     26.70 o
  -4   9  29      127.11      121.94     34.90 o
   0   0  30    34295.06    35174.61   1094.65 o
  -1   2  30     2097.79     2174.24     61.23 o
  -3   3  30     9297.36     8851.31    270.02 o
   0   3  30     1521.12     1480.47     70.92 o
  -2   4  30     1138.42     1091.29     58.19 o
  -4   5  30     1174.61     1258.20     66.00 o
  -1   5  30     1120.52     1165.98     55.50 o
  -6   6  30      347.60      383.95     63.65 o
  -3   6  30     2388.44     2491.18     82.28 o
   0   6  30     4019.03     3955.72    182.48 o
  -5   7  30     2276.75     2433.82     85.26 o
  -2   7  30      574.68      634.04     47.53 o
  -7   8  30     1092.95     1032.65    138.56 o
  -4   8  30     2496.68     2389.91     86.32 o
  -1   8  30      631.20      719.02     73.16 o
  -2   3  31     3095.39     3170.72     98.02 o
  -1   4  31       29.45       26.53     20.34 o
  -3   5  31      212.16      228.58     31.56 o
  -5   6  31      605.52      666.18     49.12 o
  -2   6  31      732.78      699.24     55.79 o
  -4   7  31      179.67      192.30     35.01 o
  -1   7  31       80.39       61.60     32.95 o
  -6   8  31      188.23      156.50     43.97 o
  -3   8  31       15.01        3.66     23.18 o
   0   1  32     6391.10     6431.06    171.51 o
  -2   2  32     8573.25     8400.42    206.54 o
  -1   3  32     1804.59     1776.79     57.71 o
  -3   4  32     3626.58     3697.32    119.25 o
   0   4  32     1805.21     1765.98    105.48 o
  -5   5  32      800.48      787.57     83.42 o
  -2   5  32     5107.00     5030.17    137.56 o
  -4   6  32     4165.33     4243.75    114.98 o
  -1   6  32     2994.29     3200.35    108.31 o
  -6   7  32      974.33      927.58     59.94 o
  -3   7  32     3346.34     3392.85    102.56 o
   0   7  32     1050.76      997.42    136.92 o
  -5   8  32     1596.42     1528.08     81.92 o
  -2   8  32      481.83      542.53     56.44 o
  -1   2  33     4379.49     4601.68     98.59 o
  -2   4  33      419.58      436.54     42.69 o
  -4   5  33      398.67      390.28     44.33 o
  -1   5  33      922.08      833.96     55.52 o
  -3   6  33       33.93       37.02     23.59 o
  -5   7  33      129.86      112.40     31.22 o
  -2   7  33      251.36      340.96     49.46 o
  -4   8  33       54.78       25.82     29.96 o
  -1   1  34    10480.88    10147.04    242.29 o
   0   2  34     3401.06     3437.39    115.91 o
  -2   3  34     3357.53     3511.14    121.08 o
  -4   4  34      546.99      701.50     93.24 o
  -1   4  34     5376.65     5356.84    141.00 o
  -3   5  34     4852.37     4884.31    137.96 o
   0   5  34     1904.69     2055.67    172.15 o
  -5   6  34     2692.96     2900.68    105.92 o
  -2   6  34     4686.81     4646.40    121.14 o
  -4   7  34     3457.09     3392.51    106.66 o
  -1   7  34      651.11      700.06     71.26 o
  -1   3  35      295.65      384.26     53.69 o
  -3   4  35      802.78      805.55     57.62 o
  -2   5  35      228.20      229.23     38.26 o
  -4   6  35       31.67       19.81     26.78 o
  -1   6  35      119.24      122.42     32.40 o
  -3   7  35       15.92        0.00     24.00 o
   0   0  36    21910.80    21085.79    736.73 o
  -1   2  36     3141.25     3271.82     84.33 o
  -3   3  36      255.07      218.64     51.75 o
   0   3  36     9291.32     9250.28    227.01 o
  -2   4  36     3089.32     3534.87    180.74 o
  -4   5  36     1666.95     1699.10     83.15 o
  -1   5  36     2459.34     2517.63    110.90 o
  -3   6  36     2412.70     2416.59     96.29 o
   0   6  36      106.56       88.30     64.11 o
  -2   7  36     1196.89     1186.63    110.14 o
  -2   3  37      345.22      298.88     40.37 o
  -1   4  37       83.36       68.03     29.57 o
  -3   5  37       97.70       68.97     30.22 o
  -5   6  37      173.13      243.07     85.72 o
  -2   6  37       63.16      104.10     32.61 o
   0   1  38     1130.52     1051.66     77.72 o
  -2   2  38      414.47      424.48     63.29 o
  -1   3  38     4408.68     4324.29    126.50 o
  -3   4  38      604.17      608.51     79.93 o
   0   4  38     2561.66     2566.24    199.62 o
  -5   5  38      547.08      581.11     83.31 o
  -2   5  38     1422.14     1375.44     76.20 o
  -4   6  38      963.62     1042.81    101.31 o
  -1   2  39      468.10      387.44     45.53 o
  -2   4  39      162.68      198.63     38.98 o
  -4   5  39      771.27      857.87     66.73 o
  -1   5  39      406.46      318.84     52.69 o
  -1   1  40     2223.64     2176.74    102.91 o
   0   2  40      986.90     1136.72     95.39 o
  -2   3  40      849.89      956.58     65.61 o
  -4   4  40      235.24      304.85    114.61 o
  -1   4  40     1302.66     1262.04     88.27 o
  -3   5  40     1076.43     1184.17    107.17 o
  -1   3  41      558.50      543.59     54.01 o
  -3   4  41      396.33      419.60     51.72 o
   0   0  42     5243.78     5312.84    305.07 o
  -1   2  42     1405.71     1581.21     81.93 o
  -3   3  42      477.48      421.19     75.80 o
  -2   4  42     2058.21     2251.63    140.07 o
  -2   3  43      354.24      429.32    144.43 o
   0   1  44     1748.90     1856.92    104.86 o
  -2   2  44      806.75      928.25    101.08 o
 
